# Supplementary material for: Household survey on owned dog population and rabies knowledge in selected municipalities in Bulacan, Philippines: A cross-sectional study
Source: PLoS Negl Trop Dis. 2022 Jan 18;16(1):e0009948. doi: 10.1371/journal.pntd.0009948 (PMC8797173; doi:10.1371/journal.pntd.0009948)
Supplement: S1 File — (XLSX) [file pntd.0009948.s004.xlsx]

## Sheet: survey
type	name	label::English (en)	label::Filipino (fil)	calculation	repeat_count	hint::English (en)	hint::Filipino (fil)	relevant	appearance	required	constraint	constraint_message	body::accuracyThreshold
start	start
end	end
today	today
username	username
text	UID	Please enter Unique Identifier (Unique ID)	Ilagay ang Unique Identifier (Unique ID)			Use uppercase for letters	Use uppercase for letters			yes
geopoint	store_gps	Collecting GPS data	Kinukuha ang GPS data										5
begin group	demographic	Part I: Demographic Data	Bahagi I: Datos demograpiko
select_one sex	sex	Sex	Kasarian							yes
date	date_birth	Date of Birth	Araw ng Kapanganakan							yes
calculate	age			int((today() - ${date_birth}) div 365.24)
note	disp_age	Participant's current age is ${age}	Ang edad ng participant ay ${age}
text	occupation	What is your current occupation?	Ano ang iyong kasalukuyang trabaho?							yes
select_one income	hh_income	Household Annual Income	Buong kita ng lahat ng miyembro ng bahay sa isang taon							yes
select_one educ_level	educ_level	What is your highest educational attainment?	Ano ang pinakamataas na natapos sa eskwela?							yes
integer	hh_members	How many people are currently living in your household? (including the participant)	Ilang tao ang kasalukuyang nakatira sa inyong bahay? (kasama ang participant)							yes	.>0	Cannot be negative or zero
calculate	hh_members_lesspart			${hh_members}-1
note	note_hh_repeats	The following questions will repeat ${hh_members_lesspart} times. Input data for other members of the household.	Uulit ng ${hh_members_lesspart} beses ang mga susunod na tanong. Ilagay ang datos ng mga taong kasama sa bahay.
begin repeat	hh_members_repeat	Household Members Repeat	Datos Ukol sa mga Kasama sa Bahay		${hh_members_lesspart}
text	hh_members_age	Age of household member?	Edad ng kasama sa bahay?			If in months, write in fraction form. One month old is 1/12.	If in months, write in fraction form. One month old is 1/12.			yes
end repeat
select_one religion	religion	What is the religion practiced in your household?	Ano ang relihiyon na sinusundan sa inyong bahay?							yes
text	other_religion	Specify other religion:	Tukuyin ang iba pang relihiyon:					selected(${religion}, 'other_rel')		yes
select_one yes_no	fenced	Is the house fenced?	May bakuran ba ang iyong bahay?							yes
end group
begin group	bite_incidence	Part II: Bite Incidence	Bahagi II: Insidente ng kagat ng aso
select_one yes_no_dontknow	bitten_ynd	Has anybody living in this household been bitten by a dog last 2019? (Jan - Dec 2019)	Mayroon bang tao na nakatira sa iyong bahay ang nakagat ng aso noong 2019? (Jan - Dec 2019)							yes
integer	hh_members_bitten	If yes, how many members of your household were bitten? (including the participant)	Kung oo, ilang tao ang nakagat? (including the participant)					selected(${bitten_ynd}, 'yes_ynd')		yes	.<=${hh_members}	Number of bitten individuals cannot be more than number of household members.
note	note_hh_members	The following questions will repeat ${hh_members_bitten} times, per household member	Uulit ng ${hh_members_bitten} beses ang mga susunod na tanong sa bawat miyembro ng bahay na nakagat ng aso.					selected(${bitten_ynd}, 'yes_ynd')
begin repeat	hh_members_bitten_repeat				${hh_members_bitten}			selected(${bitten_ynd}, 'yes_ynd')
select_one sex	bitten_sex	Sex of household member bitten by dog?	Kasarian ng kasama sa bahay na nakagat ng aso?			Always start with the participant	Palaging unahin ang participant	selected(${bitten_ynd}, 'yes_ynd')		yes
integer	bitten_number	How many times were they bitten? (lifetime)	Ilang beses siya nakagat? (lifetime)			Count the incidence, not the number of the bites.	Count the incidence, not the number of the bites.	selected(${bitten_ynd}, 'yes_ynd')		yes	.>0	Cannot be negative or zero
select_multiple first_aid	bitten_first_aid	What was done as first aid to the patient after the last biting incident? (multiple answers allowed)	Ano ang ginawang pang-unang lunas sa pasyente pagkatapos ng huling insidente nang pagkagat? (pwede sumagot ng mas marami sa isa)					selected(${bitten_ynd}, 'yes_ynd')		yes	if(selected(., 'nothing'), count-selected(.)=1, count-selected(.)>=1)	Cannot select other items when Nothing is selected.
text	bitten_other_first_aid	What other first aid did you do?	Ano pa ang ibang pang-unang lunas na ginawa mo?					selected(${bitten_first_aid}, 'others_firstaid')
select_multiple interventions	bitten_immediate_intervention	What was done to the patient after administering first aid? (multiple answers allowed)	Ano ang ginawa sa pasyente pagkatapos ng pang unang lunas? (pwede sumagot ng mas marami sa isa)					selected(${bitten_ynd}, 'yes_ynd')		yes	if(selected(., 'nothing'), count-selected(.)=1, count-selected(.)>=1)	Cannot select other items when Nothing is selected.
text	bitten_other_int	What else did you do?	Ano pa ang ibang ginawa mo?					selected(${bitten_immediate_intervention}, 'others_int')		yes
select_multiple no_treatment	no_treatment	Reasons for not seeking medical treatment? (multiple answers allowed)	Ano ang mga dahilan nang hindi pagpapagamot? (pwede sumagot ng mas marami sa isa)					selected(${bitten_immediate_intervention}, 'nothing')		yes
text	bitten_other_int	Other reasons?	Iba pang mga dahilan?					selected(${no_treatment}, 'others_notreat')		yes
end repeat
select_one yes_no	abtc_near	Do you know any Animal Bite Treatment Center (ABTC) near you?	May alam ka ba na malapit na Animal Bite Treatment Center (ABTC) sa inyo?							yes
select_one yes_no	cost_treatment	Do you know the approximate cost of treatment?	Alam mo ba ang tinatayang gastos sa pagpapagamot?							yes
integer	approx_cost	Specify approximate cost	Ilagay ang tinatayang gastos sa pagpapagamot			Put 0 if declared free for whole treatment.	Ilagay ang 0 kung sinabing libre ang buong gamutan.	selected(${cost_treatment}, 'yes')		yes	.>=0	Cannot be negative
end group
begin group	knowledge_about_rabies	Part III: Knowledge about Rabies	Bahagi III: Kaalaman ukol sa Rabies
select_one yes_no	rabies_know	Have you ever heard about rabies?	Nabalitaan mo na ba kung ano ang rabies?							yes
select_multiple rabies_knowledge	rabies_know_select	Where did you hear about rabies? (multiple answers allowed)	Saan mo nabalitaan ang tungkol sa rabies? (maaring sumagot ng mas marami sa isa)					selected(${rabies_know}, 'yes')		yes
text	rabies_other_source	Other sources of information?	Iba pang pinagmulan ng impormasyon?					selected(${rabies_know_select}, 'others_rabknow')		yes
select_multiple rabies_knowledge	rabies_notknow_select	If you will be given information about rabies, where would you want to hear it? (multiple answers allowed)	Kung ikaw ay bibigyan ng impormasyon ukol sa rabies, saan mo ito gusto malaman? (maaring sumagot ng mas marami sa isa)					selected(${rabies_know}, 'no')		yes
text	rabies_other_source_no	Other sources of information?	Iba pang pinagmulan ng impormasyon?					selected(${rabies_notknow_select}, 'others_rabknow')		yes
select_multiple species	rabies_species	Who can get infected with rabies? (multiple answers allowed)	Sino ang pwedeng magkaroon ng rabies? (maaring sumagot ng mas marami sa isa)							yes	if(selected(., 'dont_know_species'), count-selected(.)=1, count-selected(.)>=1)	Cannot select other items when "Don't know" is selected.
text	rabies_species_other	Other species that can get infected with rabies?	Sino pa ang pwedeng magkaroon ng rabies?					selected(${rabies_species}, 'others_species')		yes
select_multiple rabies_symptoms_dogs	dog_symptoms	What are the signs of rabies in dogs? (multiple answers allowed)	Ano ang mga palatandaan na may rabies ang isang aso? (maaring sumagot ng mas marami sa isa)			If "ulol" is mentioned clarify what is meant by "ulol"	Kung nabangit ang "ulol", tanungin kung ano ang ibig sabihin nito.			yes	if(selected(., 'dont_know_dog_symptoms'), count-selected(.)=1, count-selected(.)>=1)	Cannot select other items when "Don't know" is selected.
text	dog_symptoms_other	Other signs of rabies in dogs?	Iba pang mga palatandaan na may rabies ang isang aso?					selected(${dog_symptoms}, 'others_symptoms_dogs')		yes
select_multiple rabies_symptoms_humans	human_symptoms	What are the signs and symptoms of rabies in humans? (multiple answers allowed)	Ano ang mga palatandaan at mga simtomas na may rabies ang isang tao? (maaring sumagot ng mas marami sa isa)			If "ulol" is mentioned clarify what is meant by "ulol"	Kung nabangit ang "ulol", tanungin kung ano ang ibig sabihin nito.			yes	if(selected(., 'dont_know_human_symptoms'), count-selected(.)=1, count-selected(.)>=1)	Cannot select other items when "Don't know" is selected.
text	human_symptoms_other	Other signs and symptoms of rabies in humans?	Iba pang mga palatandaan at mga simtomas na may rabies ang isang aso?					selected(${human_symptoms}, 'others_symptoms_humans')		yes
select_multiple get_rabies_dogs	transmission_dogs	How can a dog get rabies? (multiple answers allowed)	Paano nakakakuha ng rabies ang isang aso? (maaring sumagot ng mas marami sa isa)							yes	if(selected(., 'dont_know_rabies_dogs'), count-selected(.)=1, count-selected(.)>=1)	Cannot select other items when "Don't know" is selected.
text	transmission_dogs_other	Other ways of dogs getting rabies?	Iba pang mga paraan na nakakakuha ng rabies ang isang aso?					selected(${transmission_dogs}, 'others_get_rabies_dogs')		yes
select_multiple get_rabies_humans	transmission_humans	How can a human get rabies? (multiple answers allowed)	Paano nakakakuha ng rabies ang isang tao? (maaring sumagot ng mas marami sa isa)							yes	if(selected(., 'dont_know_rabies_humans'), count-selected(.)=1, count-selected(.)>=1)	Cannot select other items when "Don't know" is selected.
text	transmission_humans_other	Other ways of humans getting rabies?	Iba pang mga paraan na nakakakuha ng rabies ang isang tao?					selected(${transmission_humans}, 'others_get_rabies_humans')		yes
select_multiple encounter_wild	enc_wild	If you were to encounter a dog you suspect has rabies, what will you do? (multiple answers allowed)	Kapag nakatagpo ka ng aso na pinaghihinalaan mo na may rabies, ano ang iyong gagawin? (maaring sumagot ng mas marami sa isa)							yes	if(selected(., 'nothing'), count-selected(.)=1, count-selected(.)>=1)	Cannot select other items when Nothing is selected.
text	enc_wild_other	Other things to do if you encounter a dog you suspect has rabies?	Iba pang mga bagay na gagawin mo kapag nakatagpo ng aso na pinaghihinalaan mo na may rabies?					selected(${enc_wild}, 'others_encounter_wild')		yes
select_multiple report_where	report_where_wild	Where will you report rabid dog sightings? (multiple answers allowed)	Saan mo i-uulat kapag ikaw ay nakakita ng asong ulol?					selected(${enc_wild}, 'report_authorities')		yes
text	report_where_other	Other places to report rabid dog sightings?	Iba pang mga lugar kung saan pwede mag ulat ng mga asong ulol?					selected(${report_where_wild}, 'others_report_where')		yes
select_multiple encounter_own	enc_own	What will you do if you suspect your dog has rabies? (multiple answers allowed)	Ano ang iyong gagawin kapag pinaghihinalaan mo na ang iyong aso ay may rabies? (maaring sumagot ng mas marami sa isa)							yes	if(selected(., 'nothing_own'), count-selected(.)=1, count-selected(.)>=1)	Cannot select other items when Nothing is selected.
text	enc_own_other	Other things to do if you suspect your dog has rabies?	Iba pang mga bagay na gagawin mo kapag pinaghihinalaan mo na may rabies ang iyong aso?					selected(${enc_own}, 'others_encounter_own')		yes
select_multiple prevent_rabies	prevent_rabies	How will you prevent dogs from getting infected with rabies? (multiple answers allowed)	Paano mo mapipigilan mahawa ng rabies ang mga aso? (maaring sumagot ng mas marami sa isa)							yes	if(selected(., 'dont_know_prevent'), count-selected(.)=1, count-selected(.)>=1)	Cannot select other items when Nothing is selected.
text	prevent_rabies_other	Other ways of preventing dogs from getting rabies?	Iba pang mga paraan upang mapigilan mahawa ng rabies ang mga aso?					selected(${prevent_rabies}, 'others_prevent_rabies')		yes
select_one vaccine_freq	vaccine_freq	How frequent should dogs be vaccinated against rabies?	Gaano kadalas dapat bakunahan ang mga aso laban sa rabies?					selected(${prevent_rabies}, 'others_prevent_rabies')		yes
text	vaccine_freq_other	Other vaccination frequency?	Iba pang dalas nang pagbakuna ng aso?					selected(${vaccine_freq}, 'others_vaccine_freq')		yes
select_one yes_no_dontknow	ordinances	Have you heard of local ordinances on anything about rabies or dogs in your province?	Nakarinig ka na ba ng mga ordinansa tungkol sa rabies o tungkol sa mga aso sa inyong probinsiya?							yes
select_multiple which_ordinances	which_ordinances	Which local ordinances have you heard of? (multiple answers allowed)	Aling mga ordinansa sa inyong probinsiya ang iyong narinig? (maaring sumagot ng mas marami sa isa)					selected(${ordinances}, 'yes_ynd')		yes
text	which_ordinances_other	Other ordinances you have heard of?	Iba pang mga ordinansa na iyong narinig?					selected(${which_ordinances}, 'others_which_ordinances')		yes
select_one yes_no_dontknow	programs	Do you know of any programs by the local government in your province/municipality regarding rabies or pet dogs?	May alam ka ba na mga programa ng lokal na pamahalaan sa iyong municipalidad o probinsiya tungkol sa rabies o sa mga alagang aso?							yes
select_multiple which_programs	which_programs	If yes, what programs do you know? (multiple answers allowed)	Kung oo, aling mga programa ang iyong alam?					selected(${programs}, 'yes_ynd')		yes
text	which_programs_other	Other programs you have heard of?	Iba pang mga programa na iyong alam?					selected(${which_programs}, 'others_which_programs')		yes
end group
begin group	household_dogownership	Part IV: Household Pet Ownership	Bahagi IV: Pagmamayari ng Alaga sa Bahay
select_one yes_no	dog_ownership	Do you currently own a dog?	Kayo ba ay may alagang aso ngayon?							yes
select_one dog_owner	dog_owner	Who is the primary owner of the dog in your household?	Sino ang nagaalaga o amo ng aso sa inyong bahay?			May need to define primary dog owner	Linawin ang ibig sabihin ng amo	selected(${dog_ownership}, 'yes')		yes
text	dog_owner_other	Other people owning dogs in the household?	Iba pang may ari ng aso sa bahay?					selected(${dog_owner}, 'others_owner')		yes
select_one educ_level	owner_educ	What is his/her highest educational attainment?	Ano ang kanyang pinakamataas na natapos sa eskwela?					selected(${dog_ownership}, 'yes')		yes
integer	dogs_number_male	How many male dogs do you own?	Ilang lalaking aso ang inaalagaan ninyo sa bahay?					selected(${dog_ownership}, 'yes')		yes	.>=0	Cannot be negative
integer	dogs_number_female	How many female dogs do you own?	Ilang babaeng aso ang inaalagaan ninyo sa bahay?					selected(${dog_ownership}, 'yes')		yes	.>=0	Cannot be negative
select_multiple reason_ownership	owning_reasons	What is your reason for owning pet dog/s?	Ano ang dahilan ng pagkakaroon ninyo ng aso / mga aso?					selected(${dog_ownership}, 'yes')		yes
text	owning_reasons_other	Other reasons for owning pet dog/s?	Iba pang mga dahilan ng pagkakaroon ng alagang aso / mga aso?					selected(${owning_reasons}, 'others_reason')		yes
select_one yes_no	previous_ownership	If no, has your household owned pet dogs before?	Kung hindi, nagkaroon ba ng pagkakataon dati na kayo ay nagkaroon ng mga aso?					selected(${dog_ownership}, 'no')		yes
select_multiple reason_notowning	notowning_reasons	What is the reason for not owning pet dogs?	Kung hindi, ano ang dahilan ng hindi ninyo pagkakaroon ng aso / mga aso?					selected(${dog_ownership}, 'no')		yes
text	notowning_reasons_other	Other reasons for not owning pet dog/s?	Iba pang mga dahilan ng hindi pagkakaroon ng aso / mga aso?					selected(${notowning_reasons}, 'others_reason_not')		yes
select_one yes_no	looking_for_dogs	Is your household currently looking to own pet dogs? / Thinking of owning pet dogs?	Gusto niyo ba magkaroon ng aso sa bahay ngayon? / Iniisip na magkaroon ng alagang aso sa bahay?					selected(${dog_ownership}, 'no')		yes
calculate	dogs_number			${dogs_number_male}+${dogs_number_female}
end group
begin group	dog_characteristics	Part V: Characteristics of Dog/s Currently Owned by the Household	Bahagi V: Katangian ng aso / mga aso sa bahay					selected(${dog_ownership}, 'yes')
note		The following questions will itemize all the dogs in the household and it will repeat ${dogs_number} times.	Ang mga sumusunod na tanong ay tungkol sa mga aso sa inyong bahay at uulit ito ng ${dogs_number} na beses.
begin repeat	dog_info_repeat	Household Dog Information	Datos sa mga Alagang Aso		${dogs_number}
text	dog_name	Name of dog	Pangalan ng Aso			Please note that the participant answered that there are ${dogs_number_male} male dog/s and ${dogs_number_female} female dog/s.	Please note that the participant answered that there are ${dogs_number_male} male dog/s and ${dogs_number_female} female dog/s.			yes
text	dog_age	Current age (specify in years, in months, in weeks or in days)	Edad (specify in years, in months, in weeks or in days)							yes
select_one method_acquisition	dog_acquisition	Method of acquisition	Paano nakuha							yes
select_one feeding_dogs	dog_feeding	Feeding	Pagpapakain							yes
select_one roaming_status	dog_roaming	Roaming outside the house	Gumagala ba sa labas ng bahay?							yes
select_one yes_no	dog_spaying_castration	Spaying / castration done	Na-capon na ba ang iyong aso?							yes
select_one yes_no	dog_vaccinated_ever	Ever vaccinated against rabies?	Nabakunahan ba para sa rabies dati?							yes
select_one vaccination_status	dog_vaccination_status	Vaccination status (within the year)	Nabakunahan ba para sa rabies ngayong taon?					selected(${dog_vaccinated_ever}, 'yes')		yes
select_one yes_no	dog_bitten	Bitten anyone the past year? (Jan - Dec 2019)	Nakakagat ba ng tao noong nakaraang taon? (Jan - Dec 2019)							yes
select_multiple bitten_status	dog_action	If yes, what did you do to your dog?	Kung oo, ano ang ginawa mo sa iyong aso?					selected(${dog_bitten}, 'yes')		yes	if(selected(., 'bitten_nothing'), count-selected(.)=1, count-selected(.)>=1)	Cannot select other items when Nothing is selected.
text	dog_action_other	Other things you did to your dog after biting someone?	Iba pang mga bagay na ginawa mo sa iyong aso pagkatapos nito makakagat					selected(${dog_action}, 'others_bitten')		yes
end repeat
end group
begin group	fecundity_data	Part VI: Fecundity Data	Bahagi VI: Datos sa pagbubuntis ng mga aso
note		There are ${dogs_number_female} female dog/s in your household. The following questions will ask the number of litters each female dog had.	Mayroong ${dogs_number_female} babaeng aso sa inyong bahay. Ang mga sumusunod na mga tanong ay tungkol sa dami ng tuta ng bawat isang babaeng aso.					${dogs_number_female}>0
begin_repeat	bitch_repeat	Data on Female Dogs	Datos sa mga Babaeng Aso		${dogs_number_female}
integer	litter_number	Number of litters within the past year (pregnancies) (Jan - Dec 2019)	Nakailang pagbubuntis sa nakaraang taon? (Jan - Dec 2019)							yes	.>=0	Cannot be negative
note		Your female dog had ${litter_number} litters the past year. The following questions will repeat ${litter_number} times.	Ang iyong babaeng aso ay nagbuntis ng ${litter_number} beses sa nakaraang taon. Ang mga sumusunod na tanong ay uulit ng ${litter_number} beses.					${dogs_number_female}>0
begin repeat	litter repeat				${litter_number}
integer	litter_size	Litter size (How many puppies per pregnancy?)	Gaano karaming tuta bawat pag bubuntis			Put 0 if the pregnancy was miscarried	Ilagay 0 kung nakunan ang aso	${litter_number}>0		yes	.>=0	Cannot be negative
integer	survived_pups	Number of pups survived	Bilang ng mga tutang nabuhay					${litter_number}>0		yes	.<=${litter_size}	Survived pups cannot be more than pups born
end repeat
end repeat
end group
note		Survey has been completed. Thank you	Natapos na ang surbey. Maraming salamat.

## Sheet: choices
list_name	name	label::English (en)	label::Filipino (fil)
sex	male	Male	Lalaki
sex	female	Female	Babae
educ_level	postgraduate	Postgraduate	Postgraduate
educ_level	college_graduate	College Graduate	Nagtapos ng kolehiyo
educ_level	college_didnotgraduate	Did not graduate college	Hindi nakapagtapos ng kolehiyo
educ_level	vocational_graduate	Vocational Graduate	Nagtapos ng vocational course
educ_level	vocational_didnotgraduate	Did not graduate vocational school	Hindi nakapagtapos ng vocational course
educ_level	highschool_graduate	Highschool Graduate	Nagtapos ng high school
educ_level	highschool_didnotgraduate	Did not graduate high school	Hindi nakapagtapos ng high school
educ_level	elementary_graduate	Elementary Graduate	Nagtapos ng elementary
educ_level	elementary_didnotgraduate	Did not graduate elementary	Hindi nakapagtapos ng elementary
educ_level	did_not_go_to_school	Did not go to school	Hindi pumasok sa eskwela
educ_level	decline_answer	Decline to answer	Tanggihang sagutin
income	inc1	Less than 50,000	Mababa pa sa 50,000
income	inc2	50,000 - 150,000	50,000 - 150,000
income	inc3	151,000 - 250,000	151,000 - 250,000
income	inc4	251,000 - 500,000	251,000 - 500,000
income	inc5	501,000 - 1,000,000	501,000 - 1,000,000
income	inc6	More than 1,000,000	Mataas pa sa 1,000,000
income	inc_dec	Decline to answer	Tanggihang sagutin
religion	rc	Roman Catholic	Roman Catholic
religion	inc	Inglesia ni Cristo	Inglesia ni Cristo
religion	isl	Islam	Islam
religion	pro	Protestant	Protestant
religion	agl	Aglipayan	Aglipayan
religion	none	None	Wala
religion	other_rel	Other (Specify)	Iba pa (Specify)
yes_no	yes	Yes	Oo
yes_no	no	No	Hindi
yes_no_dontknow	yes_ynd	Yes	Oo
yes_no_dontknow	no_ynd	No	Hindi
yes_no_dontknow	dontknow_ynd	Don't Know	Hindi alam
first_aid	nothing	Nothing	Wala
first_aid	washed_water	Washed with water	Hinugasan ng tubig
first_aid	washed_soap	Washed with soap and water	Hinugasan ng sabon at tubig
first_aid	garlic	Applied garlic on wound	Nilagyan ng bawang ang sugat
first_aid	bled	Induced bleeding	Pinadugo
first_aid	antiseptic	Applied antiseptic on wound (iodine, betadine)	Naglagay ng gamot sa sugat (iodine, betadine)
first_aid	antibiotic	Drank antibiotics	Uminom ng antibiotics
first_aid	don’t_know_firstaid	Don't know	Hindi alam
first_aid	others_firstaid	Others: (Specify)	Iba pa: (Specify)
interventions	nothing	Nothing	Wala
interventions	tandok	Consulted traditional healer (albolaryo / tandok / tawak)	Kumunsulta sa albolaryo (traditional healer / tandok / tawak)
interventions	abtc_rhu	Consulted at Animal Bite Treatment Center (ABTC) / Rural Health Unit (RHU) / clinic / hospital / private doctor	Kumunsulta sa Animal Bite Treatment Center (ABTC) / Rural Health Unit (RHU) / klinik / hospital / pribadong doktor
interventions	home	Treated at home	Ginamot sa bahay
interventions	others_int	Others: (Specify)	Iba pa: (Specify)
no_treatment	dontknow_abtc	Don't know ABTC	Hindi alam ang ABTC
no_treatment	abtc_far	ABTC is too far	Masyadong malayo ang ABTC
no_treatment	cost_high	Cost	Mahal magpagamot
no_treatment	not_severe_wound	Not severe wound	Hindi malala ang sugat
no_treatment	dog_already_vaccinated	Dog already vaccinated	Nabakunahan na ang aso
no_treatment	observed_dog	Observed the dog for 10-14 days	Naobserbahan na ang aso ng 10-14 na araw
no_treatment	belief_tradmed	Belief in traditional medications	Naniniwala sa tradisyunal na mga gamot
no_treatment	busy	Busy	Abala (busy)
no_treatment	others_notreat	Others: (Specify)	Iba pa: (Specify)
rabies_knowledge	newspaper	Newspaper	Dyaryo
rabies_knowledge	internet	Internet / Internet News	Internet / Balita sa internet
rabies_knowledge	social_media	Social Media	Social Media
rabies_knowledge	radio	Radio	Radyo
rabies_knowledge	relatives	Relatives	Kamag-anak
rabies_knowledge	health_workers	Barangay health workers	Barangay health workers
rabies_knowledge	veterinarians	Veterinarians	Manggagamot ng hayop (veterinarian)
rabies_knowledge	television	Television	Telebisyon
rabies_knowledge	barangay_officials	Barangay officials	Opisyal ng barangay
rabies_knowledge	neighbors	Neighbors	Kapitbahay
rabies_knowledge	others_rabknow	Others: (Specify)	Iba pa: (Specify)
species	humans	Humans	Tao
species	cats	Cats	Pusa
species	dogs	Dogs	Aso
species	livestock	Livestock (cattle, pig, sheep, goat)	Livestock (baka, baboy, kambing)
species	poultry	Poultry	Manok
species	monkeys	Monkeys	Unggoy
species	bats	Bats	Paniki
species	rodents	Rodents	Daga
species	dont_know_species	Don't know	Hindi alam
species	others_species	Others: (Specify)	Iba pa: (Specify)
rabies_symptoms_dogs	fear_water	Fear of Water	Takot sa tubig
rabies_symptoms_dogs	aggressive	Aggressive	Agresibo
rabies_symptoms_dogs	paralysis	Paralysis	Pagkalumpo (Paralysis)
rabies_symptoms_dogs	runs_aimlessly	Runs around aimlessly	Paikot ikot na pag takbo
rabies_symptoms_dogs	change_behavior	Change in behavior	Pagbago sa pag-uugali
rabies_symptoms_dogs	restlessness	Restlessness	Hindi mapakali (Restlessness)
rabies_symptoms_dogs	salivating	Salivating/drooling	Paglalaway / Labis ang dami ng laway
rabies_symptoms_dogs	loss_of_appetite	Loss of appetite	Pagkawala ng gana kumain
rabies_symptoms_dogs	fever	Fever	Lagnat
rabies_symptoms_dogs	bark_change	Change in tone of dog's bark	Pagbago ng tono ng tahol ng aso
rabies_symptoms_dogs	biting_symptom	Pica (excessive biting of non-nutritious items)	Pag ngat-ngat ng mga bagay na hindi pagkain
rabies_symptoms_dogs	dont_know_dog_symptoms	Don’t Know	Hindi alam
rabies_symptoms_dogs	others_symptoms_dogs	Others: (Specify)	Iba pa: (Specify)
rabies_symptoms_humans	fear_water_humans	Fear of Water	Takot sa tubig
rabies_symptoms_humans	aggressive_humans	Aggressive	Agresibo
rabies_symptoms_humans	paralysis_humans	Paralysis	Pagkalumpo (Paralysis)
rabies_symptoms_humans	delirium_humans	Delirium	Pagkahibang (Delirium)
rabies_symptoms_humans	convulsions_humans	Convulsions	Kumbulsyon
rabies_symptoms_humans	restlessness_humans	Restlessness	Hindi mapakali (Restlessness)
rabies_symptoms_humans	salivating_humans	Salivating/drooling	Paglalaway / Labis ang dami ng laway
rabies_symptoms_humans	loss_of_appetite_humans	Loss of appetite	Pagkawala ng gana kumain
rabies_symptoms_humans	fever_humans	Fever	Lagnat
rabies_symptoms_humans	dont_know_human_symptoms	Don’t Know	Hindi alam
rabies_symptoms_humans	others_symptoms_humans	Others: (Specify)	Iba pa: (Specify)
get_rabies_dogs	bit_rabid_dog	Bitten by rabid dog	Nakagat ng rabid (ulol) na aso
get_rabies_dogs	inborn	Inborn	Likas, pagkapanganak (inborn)
get_rabies_dogs	hot_weather	Hot weather	Mainit na panahon
get_rabies_dogs	not_bathed	Not bathed	Hindi napaliguan
get_rabies_dogs	scavenging_garbage	Scavenging garbage	Pagkalikot sa basura
get_rabies_dogs	dirty_food	Dirty food	Maduming pagkain
get_rabies_dogs	unvaccinated	Unvaccinated	Hindi nabakunahan
get_rabies_dogs	dont_know_rabies_dogs	Don't know	Hindi alam
get_rabies_dogs	others_get_rabies_dogs	Others: (Specify)	Iba pa: (Specify)
get_rabies_humans	bit_rabid_humans	Bitten by rabid dog	Nakagat ng rabid (ulol) na aso
get_rabies_humans	bit_dog_humans	Bitten by dog	Nakagat ng aso
get_rabies_humans	licked_broken_skin	Licked on broken skin	Nadilaan ang balat na may sugat
get_rabies_humans	licked_intact_skin	Licked on intact skin	Nadilaan ang balat na walang sugat
get_rabies_humans	dog_meat	Eating dog meat	Pagkain ng laman ng aso
get_rabies_humans	dont_know_rabies_humans	Don't know	Hindi alam
get_rabies_humans	others_get_rabies_humans	Others: (Specify)	Iba pa: (Specify)
encounter_wild	nothing	Nothing	Wala
encounter_wild	kill_dog	Immediately kill the dog	Kaagad na patayin ang aso
encounter_wild	observe_dog_14days	Capture & observe the dog for 14 days	Hulihin at obserbahan ang aso ng 14 na araw
encounter_wild	avoid_enc	Avoid	Iwasan
encounter_wild	report_authorities	Report to authorities	I-ulat sa mga awtoridad
encounter_wild	bring_vet_wild	Bring to a veterinarian	Dalhin sa veterenarian
encounter_wild	others_encounter_wild	Others: (Specify)	Iba pa: (Specify)
encounter_own	nothing_own	Nothing	Wala
encounter_own	kill_dog_own	Immediately kill the dog	Kaagad na patayin ang aso
encounter_own	observe_dog_14days_own	Capture & observe the dog for 14 days	Hulihin at obserbahan ang aso ng 14 na araw
encounter_own	vaccinate_dog	Have dog vaccinated	Pabakunahan ang aso
encounter_own	report_authorities_own	Report to authorities	I-ulat sa mga awtoridad
encounter_own	bring_vet_own	Bring to a veterinarian	Dalhin sa beterinaryo (veterinarian)
encounter_own	others_encounter_own	Others: (Specify)	Iba pa: (Specify)
report_where	report_pvo	Provincial Veterinary Office	Provincial Veterinary Office
report_where	report_barangay	Barangay officials	Barangay officials
report_where	report_police	Police	Pulis
report_where	report_rhu	Rural Health Unit	Rural Health Unit
report_where	report_muniagri	City or Municipal Agricultural or Veterinary Office	City or Municipal Agricultural or Veterinary Office
report_where	others_report_where	Others: (Specify)	Others: (Specify)
prevent_rabies	vaccination_prevent	Vaccination	Pagbigay ng bakuna
prevent_rabies	dont_roam_prevent	Don't allow to roam freely	Wag pabayaang gumala ng magisa
prevent_rabies	bathe_prevent	Bathe regularly	Regular na pagpapaligo
prevent_rabies	dont_know_prevent	Don't know	Hindi alam
prevent_rabies	others_prevent_rabies	Others: (Specify)	Iba pa: (Specify)
vaccine_freq	every_year	Every year	Kada taon
vaccine_freq	one_time	One time only	Isang beses lamang
vaccine_freq	dont_know_vaccine_freq	Don't know	Hindi alam
vaccine_freq	others_vaccine_freq	Others: (Specify)	Iba pa: (Specify)
which_ordinances	vaccinate_dog_ordinances	Vaccinate dogs	Bakuna para sa mga aso
which_ordinances	biting_dog_ordinances	Responsibilities of biting dog owners	Responsibilidad ng mga may-ari ng asong nakakagat
which_ordinances	anti_rabies_act_ordinances	Anti-rabies act	Anti-rabies act
which_ordinances	no_free_roaming_dogs_ordinances	No free roaming dogs	Pagbabawal ng pagala-galang aso
which_ordinances	dont_know_ordinances	Don't know	Hindi alam
which_ordinances	others_which_ordinances	Others: (Specify)	Iba pa: (Specify)
which_programs	dog_vaccination_programs	Dog vaccination	Pagpapabakuna ng mga aso
which_programs	seminar_programs	Rabies seminars	Seminar tungkol sa rabies
which_programs	neutering_programs	Dog neutering	Pag neuter ng mga aso
which_programs	dont_know_programs	Don't know	Hindi alam
which_programs	others_which_programs	Others: (Specify)	Iba pa: (Specify)
dog_owner	owner_head	Head of the family	Puno ng pamilya
dog_owner	owner_spouse	Spouse	Asawa
dog_owner	owner_son	Son	Anak na lalaki
dog_owner	owner_daughter	Daughter	Anak na babae
dog_owner	others_owner	Others: (Specify)	Iba pa: (Specify)
reason_ownership	reason_companionship	Companionship	Kasama sa bahay
reason_ownership	reason_friendship	Friendship	Kaibigan
reason_ownership	reason_guard_dog	Guard dog	Bantay
reason_ownership	reason_finish_leftovers	Finish left overs	Taga ubos ng mga tirang pagkain
reason_ownership	others_reason	Others: (Specify)	Iba pa: (Specify)
reason_notowning	reason_not_cost	Cost of taking care of dogs	Gastos sa pagaalaga ng aso
reason_notowning	reason_not_space	No space in house to take care of dogs	Walang lugar sa bahay para magalaga ng aso
reason_notowning	reason_not_time	No time to take care of dogs	Walang oras para magalaga ng aso
reason_notowning	reason_not_allergic	Member of family allergic to dogs	May tao sa bahay na allergic sa aso
reason_notowning	reason_not_scared	Scared of dogs	Takot sa aso
reason_notowning	others_reason_not	Others: (Specify)	Iba pa: (Specify)
gender_dog	male_dogs	Male	Lalaki
gender_dog	female_dogs	Female	Babae
method_acquisition	acquisition_bought	Bought	Binili
method_acquisition	acquisition_given	Given	Binigay
method_acquisition	acquisition_adopted	Adopted	Inampon
method_acquisition	acquisition_offspring	Offspring of previously owned dog	Anak ng aso na pagmamayari dati
feeding_dogs	feeding_leftovers	Household left overs	Tirang pagkain sa bahay
feeding_dogs	feeding_dogfood	Dog food	Dog food
feeding_dogs	feeding_both	Both	Parehas
roaming_status	roaming_allthetime	Allowed all the time	Pinapagala kahit kailan
roaming_status	roaming_day	Allowed only during the day	Pinapagala lamang sa umaga
roaming_status	roaming_night	Allowed only at night	Pinapagala lamang sa gabi
roaming_status	roaming_never	Not allowed	Hindi pinapagala
vaccination_status	vaccination_with	With dog tag or certificate	May dog tag or certificate
vaccination_status	vaccination_verbal	Verbally / No dog tag or certificate	Sabi lamang / Walang dog tag o certificate
vaccination_status	vaccination_none	Not vaccinated	Hindi nabakunahan
bitten_status	bitten_nothing	Nothing	Wala
bitten_status	bitten_observed	Observed for 14 days	Inobserbahan ng 14 na araw
bitten_status	bitten_vet	Brought to the veterinarian	Dinala sa veterinaryo
bitten_status	others_bitten	Others: (Specify)	Iba pa: (Specify)

## Sheet: settings
form_title	form_id	default_language	instance_name
Rabies KP and Dog Ecology Study Survey 1	Rabies KP Survey 1	Filipino (fil)	concat(${username},'-',${UID})
